# Supplementary material for: Revisiting the Proposition of Binding Pockets and Bioactive Poses for GSK-3β Allosteric Modulators Addressed to Neurodegenerative Diseases
Source: Int J Mol Sci. 2021 Jul 31;22(15):8252. doi: 10.3390/ijms22158252 (PMC8348340; doi:10.3390/ijms22158252)
Supplement: Supplementary file 1 [file ijms-22-08252-s001.zip]

Archive with 1 entries (1 files):
- ijms-1222907-supplementary.pdf
